# Supplementary material for: Bayesian Regression Model for a Cost-Utility and Cost-Effectiveness Analysis Comparing Punch Grafting Versus Usual Care for the Treatment of Chronic Wounds
Source: Int J Environ Res Public Health. 2020 May 28;17(11):3823. doi: 10.3390/ijerph17113823 (PMC7313055; doi:10.3390/ijerph17113823)
Supplement: Supplementary file 1 [file ijerph-17-03823-s001.zip]

Archive with 7 entries (7 files):
- Supplementary File S1. Frequentist exploratory analysis.docx
- Supplementary File S2 OpenBUGS codes for CUA-Model and CEA-Model NUEVO.docx
- Supplementary Table S1. Checklist CHEERS.docx
- Supplementary Table S2. Sensitivity analysis Cost utility.docx
- Supplementary Table S3. Sensitivity analysis Cost utility Coefficients.docx
- Supplementary Table S4. Sensitivity analysis Cost effectiveness.docx
- Supplementary Table S5. Sensitivity analysis Cost effectiveness Coefficients.docx
